# Supplementary material for: Versican Proteolysis by ADAMTS: Understanding Versikine Expression in Canine Spontaneous Mammary Carcinomas
Source: Cancers (Basel). 2024 Dec 4;16(23):4057. doi: 10.3390/cancers16234057 (PMC11640010; doi:10.3390/cancers16234057)
Supplement: Supplementary file 1 [file cancers-16-04057-s001.zip]

Archive with 1 entries (1 files):
- cancers-3173973-supplementary.pdf
